# Supplementary material for: Inhibition of Granule Cell Dispersion and Seizure Development by Astrocyte Elevated Gene-1 in a Mouse Model of Temporal Lobe Epilepsy
Source: Biomolecules. 2024 Mar 20;14(3):380. doi: 10.3390/biom14030380 (PMC10968595; doi:10.3390/biom14030380)
Supplement: Supplementary file 1 [file biomolecules-14-00380-s001.zip]

Archive with 1 entries (1 files):
- biomolecules-2906628-supplementary.pdf
